# Supplementary material for: Spatial metabolomics for symbiotic marine invertebrates
Source: Life Sci Alliance. 2023 May 18;6(8):e202301900. doi: 10.26508/lsa.202301900 (PMC10200813; doi:10.26508/lsa.202301900)
Supplement: Supplementary file 1 [file LSA-2023-01900_Supplemental_Data_1.xlsx]

## Sheet: Supplementary dataset S1
Sample	Class	184.073_PC HG	241.180_FA	256.203_FA	264.204_FA/MG	336.225_CAR	337.229_CAR	337.232_CAR	356.195	358.304_CAR/FA	379.093	383.288_FA/ST	384.295_CAR	395.096	395.098	395.287	396.296	396.797	397.303_FA	400.302	400.804	402.198_FA CONJ	407.286	408.191	416.337_CAR	452.181_FA CONJ	453.184	464.35	465.353_FA CONJ	472.15	472.363_DGTS	478.329	480.345	481.281	482.284_Chl F	482.36	483.364	484.364	484.368	487.28	490.374_MGCC	491.377	492.381_LPC	496.34	496.376	497.344	497.38	500.483	506.361
Apo_R1	Aposymbiotic	1628.94	508.51	275.07	53	4.12	1.7	366.99	0	45.58	199.81	151.86	328.82	3.68	692.69	4.09	37.92	5.29	515.64	2.37	1.61	5.83	3.67	602.59	2.64	4379.13	1231.4	188.38	6.38	1565.56	3.08	59.87	204	464.93	33.89	29708.6	7539.28	78.65	378.62	125.22	1.96	3.54	125.4	3381.46	10935.8	634.06	1589.54	673.51	382.81
Apo_R2	Aposymbiotic	907.51	262.57	239.56	33.99	6.11	1.85	547.54	2.82	62.66	84.87	85.24	259.94	0	177.79	8.91	39.7	5.54	451.1	4.33	5.2	3.64	3.44	597.71	12.89	4337.7	1338.94	99.44	2.44	1922.58	5.18	98.5	18.53	1129.89	45.64	14795.9	3565.02	13.66	69.11	33.16	5.91	5.04	112.47	2834.95	6079.73	466.03	831.73	511.19	239.2
Apo_R3	Aposymbiotic	543.62	496.21	178.17	31.65	2.45	4.07	7.76	3.85	2.61	1142.95	23.8	171.12	4.82	280.97	13.39	96.51	13.02	205.23	3.72	4.75	5.13	2.39	39.29	4.15	543.74	95.41	72.8	3	274.54	2.46	38.06	452.22	8.32	5.34	54671.2	14014.5	257.53	1142.1	193.23	5.53	3.4	33.18	4421.75	17379.4	1371.55	3514.92	1189.43	658.5
B1_R1	B1	77.01	454.68	41.79	133.38	5.96	1.39	324.19	1.65	10.67	86.5	11.92	58.87	1.58	19.03	4.53	190.61	47.12	21.83	426.43	132.47	4.46	35.72	31.1	40.96	540.21	44.35	314.12	12.54	23.27	54.25	27.84	43.48	178.21	10.57	46263.5	11147.8	94.82	631.28	9.19	4738.6	660.4	69	929.63	2153.7	140.55	275.59	35.33	9.76
B1_R2	B1	364.49	488.5	50.97	116.15	4.97	4.71	307.97	2.73	7.92	147.58	19.84	71.14	4.39	215.26	3.61	139.67	33.79	51.5	224.93	87.78	5.34	5.47	119.07	948.39	1045.96	173.29	740.56	47.4	191.86	163.65	163.21	34.18	206.3	8.08	47943.8	11427.4	142.24	696.4	79.84	4769.08	592.97	187.06	3951.35	1753.78	1397.16	180.26	61.95	31.06
B1_R3	B1	160.51	88.32	29.05	76.58	46.48	2.94	2948.37	7.41	28.98	54.99	7.45	32.51	9	92.3	7.04	91.39	18.38	10.3	296.16	81.18	16.52	14.65	29	116.06	425.98	13.72	1148.41	49.32	13.39	214.19	380.04	11.91	826.33	52.62	18587.8	3545.95	12.59	98.19	22.19	2747.28	360.4	203.12	1491.18	1090.83	252.12	120.67	8.32	44.73
C1_R1	C1acro	0	5.32	0.03	0.22	9527.81	2007.49	47.06	1390.58	378.61	58.8	0.47	1.55	494.63	75.75	1.26	2.18	0.31	0.27	93.19	39.19	823.67	3.66	2312.7	1.29	14745	3495.95	1495.04	172.96	1079.35	185.91	659.02	49.16	2237.14	438.16	22227.1	5442.83	27.97	333.26	96.24	1548.24	374.62	189.15	1083.37	2397.19	128.84	434.96	29.33	110.59
C1_R2	C1acro	0.06	2.22	0.68	0.81	9892.65	2179.77	104.34	1662.28	329.08	50.23	0.71	6.51	578.09	66.76	19.96	5.01	0.4	0.31	424.12	272.24	903.38	12.77	1881.22	6.65	12295.3	3112.48	1771.73	340.08	811.83	335.67	1251.13	15.24	2267.13	463.85	10426.1	2493.42	8.08	117.44	85.88	2106.03	464.24	350.6	1517.62	1027.5	192.91	165.03	28.63	255.88
C1_R3	C1acro	0.14	1.58	0.34	1.55	10314.3	2332.15	32.29	1438.38	382.31	47.73	3.34	35	417.97	22.67	37.46	30.73	1.93	1.17	335.78	265	818.95	38.6	1159.19	8.74	9153.81	2214.91	2378.68	370.7	578.75	392.31	1215.15	29.54	1971.82	449.41	12807.8	3069.19	13.66	146.37	76.42	1247.83	349.81	412.22	1753.34	1107.26	203.99	119.14	39.51	273.13
[truncated: 583 more columns]
